# Supplementary material for: Likelihood Ratio Test and the Evidential Approach for 2 × 2 Tables
Source: Entropy (Basel). 2024 Apr 28;26(5):375. doi: 10.3390/e26050375 (PMC11119089; doi:10.3390/e26050375)
Supplement: Supplementary file 1 [file entropy-26-00375-s001.zip]

Archive with 1 entries (1 files):
- entropy-2857123-supplementary.R
